# Supplementary material for: Differential contribution of canonical and noncanonical NLGN3 pathways to early social development and memory performance
Source: Mol Brain. 2024 Mar 12;17:16. doi: 10.1186/s13041-024-01087-5 (PMC10935922; doi:10.1186/s13041-024-01087-5)
Supplement: Supplementary file 1 — Additional file 1: Table S1. Statistics of behavioral test battery. [file 13041_2024_1087_MOESM1_ESM.xlsx]

## Sheet: Supplementary Table 1
	Genotype
(1)	Nlgn3hse	ANOVA Table for BodyWeight
	Body Weight (g)		DF	Sum of Squares	Mean Square	F-Value	P-Value	Lambda	Power
		Genotype	1	7.483	7.483	1.142	0.2925	1.142	0.171
		Residual	35	229.252	6.55
(2)	Nlgn3hse	ANOVA Table for RectalTemp
	Rectal Temperature (°C )		DF	Sum of Squares	Mean Square	F-Value	P-Value	Lambda	Power
		Genotype	1	0.325	0.325	0.609	0.4404	0.609	0.114
		Residual	35	18.66	0.533
(3)	Nlgn3hse	ANOVA Table for WireHang
	Wire Hang (sec)		DF	Sum of Squares	Mean Square	F-Value	P-Value	Lambda	Power
		Genotype	1	147.488	147.488	0.807	0.3752	0.807	0.135
		Residual	35	6396.76	182.765
(4)	Nlgn3hse	ANOVA Table for GripStrength
	Grip Strength (N)		DF	Sum of Squares	Mean Square	F-Value	P-Value	Lambda	Power
		Genotype	1	0.126	0.126	3.058	0.0891	3.058	0.382
		Residual	35	1.44	0.041
(5)	Nlgn3mf	ANOVA Table for BodyWeight
	Body Weight (g)		DF	Sum of Squares	Mean Square	F-Value	P-Value	Lambda	Power
		Genotype	1	2.394	2.394	0.434	0.5147	0.434	0.096
		Residual	34	187.77	5.523
(6)	Nlgn3mf	ANOVA Table for RectalTemp
	Rectal Temperature (°C )		DF	Sum of Squares	Mean Square	F-Value	P-Value	Lambda	Power
		Genotype	1	0.107	0.107	0.116	0.7353	0.116	0.062
		Residual	34	31.349	0.922
(7)	Nlgn3mf	ANOVA Table for WireHang
	Wire Hang (sec)		DF	Sum of Squares	Mean Square	F-Value	P-Value	Lambda	Power
		Genotype	1	0.281	0.281	0.002	0.9628	0.002	0.05
		Residual	34	4329.11	127.327
(8)	Nlgn3mf	ANOVA Table for GripStrength
	Grip Strength (N)		DF	Sum of Squares	Mean Square	F-Value	P-Value	Lambda	Power
		Genotype	1	0.013	0.013	0.318	0.5765	0.318	0.084
		Residual	34	1.372	0.04
(9)	Nlgn3hse	ANOVA Table for Light-Time(sec)
	Light&Dark		DF	Sum of Squares	Mean Square	F-Value	P-Value	Lambda	Power
	Stay Time (sec)	Genotype	1	2038.18	2038.18	0.787	0.381	0.787	0.133
		Residual	35	90632.6	2589.5
(10)	Nlgn3hse	ANOVA Table for Dark-Time(sec)
	Light&Dark		DF	Sum of Squares	Mean Square	F-Value	P-Value	Lambda	Power
	Stay Time (sec)	Genotype	1	2087.85	2087.85	0.804	0.3759	0.804	0.135
		Residual	35	90854.7	2595.85
(11)	Nlgn3hse	ANOVA Table for Number_of_Transitions
	Light&Dark		DF	Sum of Squares	Mean Square	F-Value	P-Value	Lambda	Power
	Transitions	Genotype	1	20.716	20.716	0.198	0.6591	0.198	0.071
		Residual	35	3663.39	104.668
(12)	Nlgn3hse	ANOVA Table for Latency_to_Enter_Light(sec)
	Light&Dark		DF	Sum of Squares	Mean Square	F-Value	P-Value	Lambda	Power
	Latency to Enter Light (sec)	Genotype	1	16928.4	16928.4	2.043	0.1618	2.043	0.27
		Residual	35	290044	8286.97
(13)	Nlgn3mf	ANOVA Table for Light-Time(sec)
	Light&Dark		DF	Sum of Squares	Mean Square	F-Value	P-Value	Lambda	Power
	Stay Time (sec)	Genotype	1	6750.91	6750.91	1.831	0.185	1.831	0.246
		Residual	34	125380	3687.64
(14)	Nlgn3mf	ANOVA Table for Dark-Time(sec)
	Light&Dark		DF	Sum of Squares	Mean Square	F-Value	P-Value	Lambda	Power
	Transitions	Genotype	1	6959.75	6959.75	1.948	0.1719	1.948	0.259
		Residual	34	121476	3572.82
(15)	Nlgn3mf	ANOVA Table for Number_of_Transitions
	Light&Dark		DF	Sum of Squares	Mean Square	F-Value	P-Value	Lambda	Power
	Latency to Enter Light (sec)	Genotype	1	794.771	794.771	0.079	0.7802	0.079	0.058
		Residual	34	341574	10046.3
(16)	Nlgn3mf	ANOVA Table for Latency_to_Enter_Light(sec)
	Light&Dark		DF	Sum of Squares	Mean Square	F-Value	P-Value	Lambda	Power
	Distance Traveled (cm)	Genotype	1	37680.1	37680.1	0.219	0.6432	0.219	0.073
		Residual	34	5.86273e+06	172433
(17)	Nlgn3hse	ANOVA Table for Distance	DF	Sum of Squares	Mean Square	F-Value	P-Value	Lambda	Power
	Open Field	Genotype	1	513216	513216	0.94	0.3388	0.94	0.149
	Total distance	Subject(Group)	35	1.91015e+07	545758
		Category for Time (5minSUM)	23	2.00147e+07	870203	36.217	<.0001	832.988	1
		Category for Time (5minSUM) * Genotype	23	842161	36615.7	1.524	0.055	35.05	0.966
		Category for Time (5minSUM) * Subject(Group)	805	1.93422e+07	24027.6
(18)	Nlgn3hse	ANOVA Table for Center Time
	Open Field		DF	Sum of Squares	Mean Square	F-Value	P-Value	Lambda	Power
	Center Time	Genotype	1	21697.1	21697.1	0.442	0.5103	0.442	0.097
		Subject(Group)	35	1.71671e+06	49048.7
		Category for Time (5minSUM)	23	290734	12640.6	7.457	<.0001	171.508	1
		Category for Time (5minSUM) * Genotype	23	14301.8	621.817	0.367	0.9974	8.437	0.302
		Category for Time (5minSUM) * Subject(Group)	805	1.36461e+06	1695.16
(19)	Nlgn3hse	ANOVA Table for Stereotypic Activity
	Open Field		DF	Sum of Squares	Mean Square	F-Value	P-Value	Lambda	Power
	Stereotypic Activity	Genotype	1	403541	403541	0.691	0.4115	0.691	0.123
		Subject(Group)	35	2.04448e+07	584136
		Category for Time (5minSUM)	23	1.49673e+07	650752	42.057	<.0001	967.308	1
		Category for Time (5minSUM) * Genotype	23	209004	9087.13	0.587	0.9385	13.508	0.506
		Category for Time (5minSUM) * Subject(Group)	805	1.24559e+07	15473.1
(20)	Nlgn3hse	ANOVA Table for Vertical Activity
	Open Field		DF	Sum of Squares	Mean Square	F-Value	P-Value	Lambda	Power
	Vertical Activity	Genotype	1	19.588	19.588	0.001	0.9814	0.001	0.05
		Subject(Group)	35	1.23716e+06	35347.4
		Category for Time (5minSUM)	23	209868	9124.69	11.353	<.0001	261.122	1
		Category for Time (5minSUM) * Genotype	23	14115.2	613.704	0.764	0.7789	17.562	0.655
		Category for Time (5minSUM) * Subject(Group)	805	646991	803.715
(21)	Nlgn3mf	ANOVA Table for Distance
	Open Field		DF	Sum of Squares	Mean Square	F-Value	P-Value	Lambda	Power
	Total distance	Genotype	1	4.367	4.367	6.241e-06	0.998	6.241e-06	0.05
		Subject(Group)	34	2.37928e+07	699789
		Category for Time (5minSUM)	23	4.09439e+07	1.78017e+06	19.527	<.0001	449.132	1
		Category for Time (5minSUM) * Genotype	23	2.78311e+06	121005	1.327	0.1397	30.529	0.931
		Category for Time (5minSUM) * Subject(Group)	782	7.12889e+07	91162.3
(22)	Nlgn3mf	ANOVA Table for Center Time
	Open Field		DF	Sum of Squares	Mean Square	F-Value	P-Value	Lambda	Power
	Center Time	Genotype	1	82166.8	82166.8	3.748	0.0612	3.748	0.455
		Subject(Group)	34	745280	21920
		Category for Time (5minSUM)	23	72885.9	3168.95	2.152	0.0014	49.505	0.998
		Category for Time (5minSUM) * Genotype	23	76851.4	3341.36	2.269	0.0006	52.198	0.999
		Category for Time (5minSUM) * Subject(Group)	782	1.15134e+06	1472.31
(23)	Nlgn3mf	ANOVA Table for Stereotypic Activity
	Open Field		DF	Sum of Squares	Mean Square	F-Value	P-Value	Lambda	Power
	Stereotypic Activity	Genotype	1	478092	478092	1.094	0.303	1.094	0.165
		Subject(Group)	34	1.48622e+07	437125
		Category for Time (5minSUM)	23	1.62028e+07	704469	32.534	<.0001	748.285	1
		Category for Time (5minSUM) * Genotype	23	657167	28572.5	1.32	0.1445	30.35	0.929
		Category for Time (5minSUM) * Subject(Group)	782	1.69328e+07	21653.2
(24)	Nlgn3mf	ANOVA Table for Vertical Activity
	Open Field		DF	Sum of Squares	Mean Square	F-Value	P-Value	Lambda	Power
	Vertical Activity	Genotype	1	16321.6	16321.6	1.261	0.2694	1.261	0.184
		Subject(Group)	34	440163	12946
		Category for Time (5minSUM)	23	98398.1	4278.18	6.393	<.0001	147.033	1
		Category for Time (5minSUM) * Genotype	23	13017	565.954	0.846	0.6737	19.451	0.715
		Category for Time (5minSUM) * Subject(Group)	782	523334	669.225
(25)	Nlgn3hse	ANOVA Table for TotalEntries
	Elevated Plus Maze		DF	Sum of Squares	Mean Square	F-Value	P-Value	Lambda	Power
	Number of Entries-Total	Genotype	1	181.144	181.144	2.488	0.1237	2.488	0.319
		Residual	35	2547.88	72.797
(26)	Nlgn3hse	ANOVA Table for PercentageOpenArmEntries(%)
	Elevated Plus Maze		DF	Sum of Squares	Mean Square	F-Value	P-Value	Lambda	Power
	Open Arm Entry (%)	Genotype	1	17.853	17.853	0.164	0.6877	0.164	0.068
		Residual	35	3802.16	108.633
(27)	Nlgn3hse	ANOVA Table for PercentageOpenArmStayTime(%)
	Elevated Plus Maze		DF	Sum of Squares	Mean Square	F-Value	P-Value	Lambda	Power
	Open Arm Stay Time (%)	Genotype	1	32.765	32.765	0.591	0.4471	0.591	0.112
		Residual	35	1939.83	55.424
(28)	Nlgn3mf	ANOVA Table for TotalEntries
	Elevated Plus Maze		DF	Sum of Squares	Mean Square	F-Value	P-Value	Lambda	Power
	Number of Entries-Total	Genotype	1	586.285	586.285	4.308	0.0456	4.308	0.512
		Residual	34	4626.69	136.079
(29)	Nlgn3mf	ANOVA Table for PercentageOpenArmEntries(%)
	Elevated Plus Maze		DF	Sum of Squares	Mean Square	F-Value	P-Value	Lambda	Power
	Open Arm Entry (%)	Genotype	1	851.92	851.92	5.308	0.0275	5.308	0.605
		Residual	34	5457.33	160.51
(30)	Nlgn3mf	ANOVA Table for PercentageOpenArmStayTime(%)
	Elevated Plus Maze		DF	Sum of Squares	Mean Square	F-Value	P-Value	Lambda	Power
	Open Arm Stay Time (%)	Genotype	1	1052.47	1052.47	8.745	0.0056	8.745	0.833
		Residual	34	4092.08	120.355
(31)	Nlgn3hse	ANOVA Table for Latency
	Hot Plate		DF	Sum of Squares	Mean Square	F-Value	P-Value	Lambda	Power
	Latency (sec)	Genotype	1	2.283	2.283	0.781	0.383	0.781	0.132
		Residual	35	102.331	2.924
(32)	Nlgn3mf	ANOVA Table for Latency
	Hot Plate		DF	Sum of Squares	Mean Square	F-Value	P-Value	Lambda	Power
	Latency (sec)	Genotype	1	1.034	1.034	0.702	0.4079	0.702	0.124
		Residual	34	50.073	1.473
(33)	Nlgn3hse	ANOVA Table for ASR110
	Prepulse Inhibition		DF	Sum of Squares	Mean Square	F-Value	P-Value	Lambda	Power
	Startle Amplitude 110dB	Genotype	1	0.091	0.091	0.154	0.6976	0.154	0.066
		Residual	32	18.905	0.591
(34)	Nlgn3hse	ANOVA Table for ASR120
	Prepulse Inhibition		DF	Sum of Squares	Mean Square	F-Value	P-Value	Lambda	Power
	Startle Amplitude 120dB	Genotype	1	0.009	0.009	0.008	0.9293	0.008	0.051
		Residual	32	34.757	1.086
(35)	Nlgn3hse	ANOVA Table for PPI74_110
	Prepulse Inhibition		DF	Sum of Squares	Mean Square	F-Value	P-Value	Lambda	Power
	PPI74-110	Genotype	1	1554.4	1554.4	2.803	0.1038	2.803	0.353
		Residual	32	17742.5	554.453
(36)	Nlgn3hse	ANOVA Table for PPI74_120
	Prepulse Inhibition		DF	Sum of Squares	Mean Square	F-Value	P-Value	Lambda	Power
	PPI74-120	Genotype	1	553.523	553.523	0.57	0.4558	0.57	0.11
		Residual	32	31074.4	971.076
(37)	Nlgn3hse	ANOVA Table for PPI78_110
	Prepulse Inhibition		DF	Sum of Squares	Mean Square	F-Value	P-Value	Lambda	Power
	PPI78-110	Genotype	1	584.293	584.293	1.492	0.2309	1.492	0.208
		Residual	32	12533.4	391.669
(38)	Nlgn3hse	ANOVA Table for PPI78_120
	Prepulse Inhibition		DF	Sum of Squares	Mean Square	F-Value	P-Value	Lambda	Power
	PPI78-120	Genotype	1	1075.13	1075.13	1.657	0.2072	1.657	0.226
		Residual	32	20763.2	648.85
(39)	Nlgn3mf	ANOVA Table for ASR110
	Prepulse Inhibition		DF	Sum of Squares	Mean Square	F-Value	P-Value	Lambda	Power
	Startle Amplitude 110dB	Genotype	1	0.586	0.586	1.222	0.2767	1.222	0.179
		Residual	34	16.312	0.48
(40)	Nlgn3mf	ANOVA Table for ASR120
	Prepulse Inhibition		DF	Sum of Squares	Mean Square	F-Value	P-Value	Lambda	Power
	Startle Amplitude 120dB	Genotype	1	0.146	0.146	0.203	0.6552	0.203	0.072
		Residual	34	24.456	0.719
(41)	Nlgn3mf	ANOVA Table for PPI74_110
	Prepulse Inhibition		DF	Sum of Squares	Mean Square	F-Value	P-Value	Lambda	Power
	PPI74-110	Genotype	1	14.799	14.799	0.021	0.887	0.021	0.052
		Residual	34	24539	721.735
(42)	Nlgn3mf	ANOVA Table for PPI74_120
	Prepulse Inhibition		DF	Sum of Squares	Mean Square	F-Value	P-Value	Lambda	Power
	PPI74-120	Genotype	1	345.619	345.619	0.414	0.5241	0.414	0.094
		Residual	34	28364.1	834.238
(43)	Nlgn3mf	ANOVA Table for PPI78_110
	Prepulse Inhibition		DF	Sum of Squares	Mean Square	F-Value	P-Value	Lambda	Power
	PPI78-110	Genotype	1	0.317	0.317	0.001	0.9821	0.001	0.05
		Residual	34	20983.3	617.157
(44)	Nlgn3mf	ANOVA Table for PPI78_120
	Prepulse Inhibition		DF	Sum of Squares	Mean Square	F-Value	P-Value	Lambda	Power
	PPI78-120	Genotype	1	90.832	90.832	0.144	0.707	0.144	0.065
		Residual	34	21499.9	632.35
(45)	Nlgn3hse	ANOVA Table for Immobility (%) Day1
	Porsolt Forced Swim		DF	Sum of Squares	Mean Square	F-Value	P-Value	Lambda	Power
	Immobility (%)	Genotype	1	1386.05	1386.05	1.239	0.2732	1.239	0.181
	Day1	Subject(Group)	35	39150.1	1118.58
		Category for Time	9	137691	15299	61.73	<.0001	555.566	1
		Category for Time * Genotype	9	2773.25	308.139	1.243	0.2678	11.19	0.605
		Category for Time * Subject(Group)	315	78069.6	247.84
(46)	Nlgn3hse	ANOVA Table for Immobility (%) Day2
	Porsolt Forced Swim		DF	Sum of Squares	Mean Square	F-Value	P-Value	Lambda	Power
	Immobility (%)	Genotype	1	159.822	159.822	0.07	0.7929	0.07	0.058
	Day2	Subject(Group)	35	79900.1	2282.86
		Category for Time	9	13640.5	1515.61	4.146	<.0001	37.312	0.998
		Category for Time * Genotype	9	3646.26	405.14	1.108	0.3564	9.974	0.544
		Category for Time * Subject(Group)	315	115156	365.575
(47)	Nlgn3hse	ANOVA Table for Distance Day1
	Porsolt Forced Swim		DF	Sum of Squares	Mean Square	F-Value	P-Value	Lambda	Power
	Distance (cm)	Genotype	1	1.911	1.911	0.001	0.977	0.001	0.05
	Day1	Subject(Group)	35	79381.4	2268.04
		Category for Time	9	1.01636e+06	112928	242.527	<.0001	2182.74	1
		Category for Time * Genotype	9	2758.2	306.466	0.658	0.7466	5.924	0.321
		Category for Time * Subject(Group)	315	146674	465.632
(48)	Nlgn3hse	ANOVA Table for Distance Day2
	Porsolt Forced Swim		DF	Sum of Squares	Mean Square	F-Value	P-Value	Lambda	Power
	Distance (cm)	Genotype	1	4182.5	4182.5	0.415	0.5236	0.415	0.094
	Day2	Subject(Group)	35	352691	10076.9
		Category for Time	9	44746.1	4971.79	10.216	<.0001	91.946	1
		Category for Time * Genotype	9	6947.23	771.914	1.586	0.1183	14.275	0.739
		Category for Time * Subject(Group)	315	153298	486.659
(49)	Nlgn3mf	ANOVA Table for Immobility (%) Day1
	Porsolt Forced Swim		DF	Sum of Squares	Mean Square	F-Value	P-Value	Lambda	Power
	Immobility (%)	Genotype	1	2.603	2.603	0.002	0.9618	0.002	0.05
	Day1	Subject(Group)	34	38011.9	1118
		Category for Time	9	137940	15326.6	49.82	<.0001	448.379	1
		Category for Time * Genotype	9	3404.13	378.236	1.229	0.2762	11.065	0.599
		Category for Time * Subject(Group)	306	94138	307.641
(50)	Nlgn3mf	ANOVA Table for Immobility (%) Day2
	Porsolt Forced Swim		DF	Sum of Squares	Mean Square	F-Value	P-Value	Lambda	Power
	Immobility (%)	Genotype	1	99.141	99.141	0.101	0.7522	0.101	0.061
	Day2	Subject(Group)	34	33277.4	978.748
		Category for Time	9	7731.4	859.045	2.124	0.0274	19.117	0.881
		Category for TIme * Genotype	9	7270.75	807.861	1.998	0.0392	17.978	0.854
		Category for Time * Subject(Group)	306	123751	404.416
(51)	Nlgn3mf	ANOVA Table for Distance Day1
	Porsolt Forced Swim		DF	Sum of Squares	Mean Square	F-Value	P-Value	Lambda	Power
	Distance (cm)	Genotype	1	300.45	300.45	0.192	0.6643	0.192	0.07
	Day1	Subject(Group)	34	53285.1	1567.21
		Category for Time	9	933621	103736	195.729	<.0001	1761.56	1
		Category for Time * Genotype	9	2400.63	266.736	0.503	0.8718	4.53	0.245
		Category for TIme * Subject(Group)	306	162179	529.996
(52)	Nlgn3mf	ANOVA Table for Distance Day2
	Porsolt Forced Swim		DF	Sum of Squares	Mean Square	F-Value	P-Value	Lambda	Power
	Distance (cm)	Genotype	1	852.579	852.579	0.765	0.3879	0.765	0.13
	Day2	Subject(Group)	34	37895.4	1114.57
		Category for Time	9	14843.4	1649.27	3.091	0.0014	27.82	0.979
		Category for TIme * Genotype	9	5128.97	569.885	1.068	0.3862	9.613	0.525
		Category for TIme * Subject(Group)	306	163265	533.545
				」
